# Supplementary material for: Novel Genetic and Phenotypic Expansion in GOSR2-Related Progressive Myoclonus Epilepsy
Source: Genes (Basel). 2023 Sep 25;14(10):1860. doi: 10.3390/genes14101860 (PMC10606070; doi:10.3390/genes14101860)
Supplement: Supplementary file 1 [file genes-14-01860-s001.zip]

Archive with 7 entries (6 files):
- 230918_GOSR2_Video S1.mp4
- GOSR2_Table S1.xlsx
- GOSR2_Table S2.xlsx
- __MACOSX/
- __MACOSX/._230918_GOSR2_Video1.mp4
- __MACOSX/._GOSR2_TableA1.xlsx
- __MACOSX/._GOSR2_TableA2.xlsx
