# Supplementary material for: Novel Genetic and Phenotypic Expansion in GOSR2-Related Progressive Myoclonus Epilepsy
Source: Genes (Basel). 2023 Sep 25;14(10):1860. doi: 10.3390/genes14101860 (PMC10606070; doi:10.3390/genes14101860)
Supplement: Supplementary file 1 [file genes-14-01860-s001.zip › GOSR2_Table S1.xlsx]

## Sheet: Sheet1
Patient (m/f)	Publication / Collaborator	Sex	Age (y)	Genetic variant	Protein mutation	Zygosity	First symptoms (age at onset)	Ataxia (age at onset)	Myoclonus (age at onset in years)	Seizures (age at onset in years)	Orthopedic complications	Cognition	Mobility at last follow-up	Highest CK (U/l)	Recurrent infections	Management, successful in bold	Others
1	Corbett et al., 2011; Lomax et al, 2013	f	32	c.430G>T	p.Gly144Trp	homozygous	2	2	8	Absence with 7, GTCS with 13, drop attacks 13	scoliosis, pes cavus	cognitive decline with 25y	NA	800	Pneumonia	ND
2	Corbett et al., 2011; Lomax et al, 2013	f	17	c.430G>T	p.Gly144Trp	homozygous	1	1	6	Drop attacks 13	scoliosis	intellectual disability	NA	580	ND	ND
3	Corbett et al., 2011; Lomax et al, 2013	f	32	c.430G>T	p.Gly144Trp	homozygous	3	3	6	GTCS 14	scoliosis, syndactaly	normal at last follow-up	NA	267	ND	ND
4	Corbett et al., 2011; Lomax et al, 2013	f	30	c.430G>T	p.Gly144Trp	homozygous	2	2	10	Absence 6, GTCS 12, Drop attacks 14	scoliosis, syndactaly	cognitive decline with 25y	NA	800	ND	ND
5	Corbett et al., 2011; Lomax et al, 2013	f	24	c.430G>T	p.Gly144Trp	homozygous	2	2	6	GTCS 21	scoliosis	cognitive decline with 30y	NA	668	ND	ND
6	Corbett et al., 2011; Lomax et al, 2013	m	29	c.430G>T	p.Gly144Trp	homozygous	2	2	5	GTCS 24, Absence 24	scoliosis	no cognitive decline	NA	213	ND	ND
7	Lomax et al, 2013	m	10	c.430G>T	p.Gly144Trp	homozygous	1	1	4.5	FC 14m, GTCS 8,5y	scoliosis, webbed second and third toe	normal	NA	1135	ND	ND
8	Lomax et al, 2013	m	29	c.430G>T	p.Gly144Trp	homozygous	3	3	5	drop attacks during fever 2, atypical absence 2,absence 7, GTCS 21	scoliosis, pes cavus	learning disability	NA	2360	ND	ND
9	Lomax et al, 2013	m	27	c.430G>T	p.Gly144Trp	homozygous	3.5	3.5	4	absence 5, GTCS 8	scoliosis	normal at last follow-up	NA	2467	ND	ND
10	Lomax et al, 2013	f	18	c.430G>T	p.Gly144Trp	homozygous	2	2	6	GTCS 10, absence (?)	scoliosis, pes cavus	normal at last follow-up	NA	500	ND	ND
11	Lomax et al, 2013	m	37	c.430G>T	p.Gly144Trp	homozygous	3	3	12	absence 3, GTCS 3	scoliosis	normal at last follow-up	NA	391	ND	ND
12	Lomax et al, 2013	f	13	c.430G>T	p.Gly144Trp	homozygous	2.3	2.3	6	GTCS 12	scoliosis, pes cavus	normal at last follow-up	NA	989	ND	ND
13	Tsai et al, 2013	m	36 weeks	c.430G>T, c.336 + 1G > A	p.Gly144Trp, p.?	compound heterozygous	36 weeks	none	none	none	none	not tested at neonatal age	NA	5582	ND	ND	Brain MRI demonstrated periventricular white matter loss, ventriculomegaly, and thin corpus callosum
14	van Egmond et al., 2014	m	19	c.430G>T	p.Gly144Trp	homozygous	2y (gait disorder, clumsiness)	3y	5y	9y (tonic seizures)	Scoliosis	Normal	walks	ND	ND	ND
15	van Egmond et al., 2014	m	26	c.430G>T	p.Gly144Trp	homozygous	2y (gait disorder, clumsiness)	3y	6y	11y (GTCS)	non	Mild learning difficulties	walks	ND	ND	ND
16	van Egmond et al., 2014	m	20	c.430G>T	p.Gly144Trp	homozygous	2y (gait disorder, clumsiness)	2y	6y	6y (GTCS)	scoliosis, syndactyly	Mild learning difficulties	wheelchair bound (8y)	ND	ND	ND
17	van Egmond et al., 2014	m	12	c.430G>T	p.Gly144Trp	homozygous	3y (febrile seizures)	5y	8y	3y (clonic seizures)	scoliosis	Normal	walks	400-500	ND	ND
18	van Egmond et al., 2014	m	7	c.430G>T	p.Gly144Trp	homozygous	3y (gait disorder, clumsiness)	3y	6y	NA	non	Normal	walks	ND	ND	ND
19	Praschberger et al., 2015	f	61	c.430G>T, c.491_493delAGA	p.Gly144Trp, p.Lys164del	compound heterozygous	2y (mild gait ataxia; transient episodes of motor deterioration triggered by infection and fever)	2y	14y	14y (epilepsy)	scoliosis	mild cognitive decline	fully dependent	ND	ND	LVT, VPA, CLN, Primidone
20	Anderson et al., 2017	m	10 (first presentation)	c.430G>T	p.Gly144Trp	homozygous	3y (upper limb tremor)	NA	5y	6y (GTCS)	non	normal	NA	ND	ND	DBS, (CBM changed to) VPA
21	Anderson et al., 2017	f	30	c.430G>T	p.Gly144Trp	homozygous	7y (jerking)	NA	NA	8y (GTCS)	NA	normal	wheelchair bound	ND	ND	DBS, (CBM changed to) VPA
22	Anderson et al., 2017	f	27	NA	NA	NA	3y (Myoclonus)	NA	3y	5y (GTCS)	scoliosis, pes cavus	NA	wheelchair bound	421	ND	DBS, (CBM changed to) VPA
23	Larson et al., 2018	f	5y (died)	NA	NA	NA	0,5 (hypotonia)	NA	NA	2y (absence seizures)	NA	NA	NA	5000	ND	ND
24	Larson et al., 2018	f	6y	c.430G>T, c.2T>G	p.Gly144Trp, p.Met1Arg	compound heterozygous	0,25 (muscle weakness and hypotonia)	NA	NA	2,5	NA	NA	NA but has severe weakness	1760	ND	ND
25	Polet et al., 2020	m	5	c.430G>T	p.Gly144Trp	homozygous	2-3y: Trembling/jerks, frequently falling	4y	4y	NA	NA	NA	Walks	ND	ND	CLN
26	Polet et al., 2020	m	8	c.430G>T	p.Gly144Trp	homozygous	1-2y: Delayed motor development (difficulties sitting without support, walking at 22 months), gait disorder, frequently falling, clumsiness, hypotonia	2y	5y	7y	NA	NA	Walks	ND	ND	CLN, VPA
27	Polet et al., 2020	f	8	c.430G>T	p.Gly144Trp	homozygous	1y: Clumsiness, frequently falling; 2y: Ataxia during intercurrent illness	2y	3y	7y	Scoliosis, pes varus	NA	Barely walks, Frequent use of wheelchair	2816	ND	CLN, LVT, CBZ, ZNS, VPA, PRP, (MDZ if needed), ketogenic diet
28	Polet et al., 2020	m	13	c.430G>T	p.Gly144Trp	homozygous	2y: Delayed development (walking without support at 18 months but after that no progression), gait disorder, frequently falling, clumsiness, hypotonia	3y	6y	NA	Pes cavus	NA	Walks, Occasional use of wheelchair	125	ND	CLN, VPA
29	Polet et al., 2020	m	18	c.430G>T	p.Gly144Trp	homozygous	3y: Febrile seizures, hypotonia, gait disorder, frequently falling, jerks during sleep	5y	7y	3y	Scoliosis, Pes planus	NA	Barely walks, Frequent use of wheelchair	834	ND	CLN, VPA, LVT, ketogenic diet, inactive DBS
30	Polet et al., 2020	m	19	c.430G>T	p.Gly144Trp	homozygous	Walking at 17 months, 2y: Problems with postural control and coordination	4y	7/8y	9y	Scoliosis	NA	Barely walks, Frequent use of wheelchair	ND	ND	CLN, VPA, LVT, (LRZ if needed), active DBS
31	Polet et al., 2020	f	20	c.430G>T	p.Gly144Trp	homozygous	2y: Inability to walk during intercurrent illness. Afterwards fine motor skill impairment	5y	5y	13y**	Scoliosis	NA	Wheelchair bound	950	ND	CLN, VPA, LVT
32	Polet et al., 2020	m	26	c.430G>T	p.Gly144Trp	homozygous	1-2y: Delayed motor development (difficulties sitting without support, walking at 1,5y), frequently falling, imprecise hand movements	3y	5y	9y	Scoliosis	NA	Walks, Occasional use of wheelchair	158	ND	CLN, VPA, LVT, ESM
33	Polet et al., 2020	m	26	c.430G>T	p.Gly144Trp	homozygous	2y: Ataxia after intercurrent illness; insecure walking and coordination problems of the hands	2y	6/7y	8y	Scoliosis	NA	Wheelchair bound	61	ND	CLN, VPA, LVT, ESM, ATZ
34	Polet et al., 2020	m	31	c.430G>T	p.Gly144Trp	homozygous	Slightly delayed development (sitting without support at 11 months and walking at 16 months), 4y: Muscle weakness, areflexia and facial diplegia during intercurrent illness (initially presumed to be GBS)	5y	8y	8y	Scoliosis, pes cavus	NA	Barely walks, Frequent use of wheelchair	83	ND	CLN, VPA, LVT, ESM, ATZ, LMT, FBM, BCF, CRN
35	Polet et al., 2020	m	31	c.430G>T	p.Gly144Trp	homozygous	Birth: Jerks, 7y: Clumsiness	8y	9y	8y	Scoliosis, syndactyly of hands and toes	NA	Barely walks, Frequent use of wheelchair	182	ND	LVT, CLN, ESM, VPA, ATZ, FBM, BCF, CRN
36	Polet et al., 2020	m	32	c.430G>T	p.Gly144Trp	homozygous	3y: clumsiness in walking 4y: Motor regression with loss of motor skills, frequently falling, clumsiness	3y	6y	11y	Pes cavus	NA	Walks, Occasional use of wheelchair	239	ND	CLN, VPA, LVT, CBZ
37	Polet et al., 2020	f	35	c.430G>T	p.Gly144Trp	homozygous	Delayed walking (1,5 year), struggled with steps and also with crawling. Later on clumsiness was noted.	5y	Present; age onset unknown	Present; age onset unknown	Scoliosis	NA	Wheelchair bound	ND	ND	CLN, VPA, CBM, MPD, DBS removed
38	Polet et al., 2020	m	36	c.430G>T	p.Gly144Trp	homozygous	2y: Delayed motor development (walking at 2y), gait disorder	Present; age onset unknown	Present; age onset unknown	6/7y**	NA	NA	Wheelchair bound	237	ND	CLN, VPA, LVT, 5HTP, CBI, PHB
39	Polet et al., 2020	f	37	c.430G>T	p.Gly144Trp	homozygous	Delayed walking (1,5 years), struggled to climb stairs; 2y: Trembling and poor balance	5y	Present; age onset unknown	8y	Scoliosis, pes cavus	NA	Barely walks; Frequent use of wheelchair	ND	ND	VPA, CLN, CBM, DBS removed
40	Polet et al., 2020	f	41	c.430G>T	p.Gly144Trp	homozygous	Birth: Hypotonia. Walked at 13 months, but walked on toes and needed support during walking; 4y: Gait disorder and motoric skill impairment	Present; age onset unknown	5/6y	8y	Scoliosis	NA	Wheelchair bound	ND	ND	CLN, VPA, ZNS, PHB, PCT
41	Polet et al., 2020	f	46	c.430G>T	p.Gly144Trp	homozygous	2y: Clumsiness, frequently falling and gait disorder after intercurrent illness	3y	4y	6y/7y**	Pes cavus	NA	Wheelchair bound	ND	ND	LVT, CLN, VPA, 5HTP, CBI
42	Stemmerik et al., 2021	f	48	c.319C>T, c.204‐7A>G	p.Arg107Ter, p.?	compound heterozygous	4y: frequent falls	13y	7y (myoclonus epilepsy)	NA	non	mild cognitive decline with 46y	Wheelchair bound	833	ND	VPA
43	patient 1 in our study	m	15	c.364G>A, c.336+1G>A	p.Glu122Lys, p.?	compound heterozygous	Global developmental delay by age 2, multifocal myoclonus by age 8	12	8	2 years	NA	mild intellectual disability	Ambulates independently, narrow base, unsteady	2900	ND	CLN with some benefit for non-epileptic myoclonus. Refractory epilepsy: ETX, VPA, CLB, TPM, LEV, LTG
44	patient 2 in our study	f	21	c.430G>T	p.Gly144Trp	homozygous	12	17	16	12	scoliosis	normal	Walks	1200	yes, recurrent viral infections and urinary tract infections	LVT, CBM, PYR, PRO
	Abbreviations: LVT, levetiracetam; VPA, valproic acid; CLN, clonazepam; CBZ, clobazam; MDZ, midazolam; PCT, piracetam; PRP, perampanel; PYR: pyrimidone; PRO: propanolol; ESM, ethosuximide; ZNS, zonisamide; ATZ, acetazolamide; LMT, lamotrigine ; FBM, felbamate; BCF, baclofen; CRN, carnitine; CBM, carbamazepine; MPD, methylpredisolon; 5HTP, 5-hydroxytryptofaan; CBI, carbidopa; PHB, phenobarbital; D…
