# Supplementary material for: Novel Genetic and Phenotypic Expansion in GOSR2-Related Progressive Myoclonus Epilepsy
Source: Genes (Basel). 2023 Sep 25;14(10):1860. doi: 10.3390/genes14101860 (PMC10606070; doi:10.3390/genes14101860)
Supplement: Supplementary file 1 [file genes-14-01860-s001.zip › GOSR2_Table S2.xlsx]

## Sheet: Sheet1
Protein	Species	Sequence
NP_004278.2 GOSR2	H.sapiens	100 QREELLSRTFTTNDS---DTTIPM-DESLQFNSSLQKVHNGMDDLILDGHNILDGLRTQRLTLKGTQKKILDIAN 170
NP_004278.2 GOSR2,p.R107*	H.sapiens	100 QREELLS*
NP_004278.2 GOSR2,p.E122K	H.sapiens	100 QREELLSRTFTTNDS---DTTIPM-DKSLQFNSSLQKVHNGMDDLILDGHNILDGLRTQRLTLKGTQKKILDIAN 170
NP_004278.2 GOSR2,p.G144W	H.sapiens	100 QREELLSRTFTTNDS---DTTIPM-DESLQFNSSLQKVHNGMDDLILDWHNILDGLRTQRLTLKGTQKKILDIAN 170
NP_004278.2 GOSR2,p.K164del	H.sapiens	100 QREELLSRTFTTNDS---DTTIPM-DESLQFNSSLQKVHNGMDDLILDGHNILDGLRTQRLTLKGTQK* 164
XP_001135065.1 GOSR2	P.troglodytes	100 QREELLSRTFTTNDS---DTTIPM-DESLQFNSSLQKVHNGMDDLILDGHNILDGLRTQRLTLKGTQKKILDIAN 170
XP_001115716.1 GOSR2	M.mulatta	100 QREELLSRTFTTNDS---DTTIPM-DESLQFNSSLQKVHHGMDDLILDGHNILDGLRTQRLTLKGTQKKILDIAN 170
XP_853038.1 GOSR2	C.lupus	100 QREALLSRTFTTNDS---DTTIPM-DDSLQFNSSLQKIHHGMDDLIGGGHSILEGLRAQRLTLKGTQKKILDIAN 170
NP_001092355.1 GOSR2	B.taurus	100 QREELLSRTFTTNGS---DTTIPM-DESLQFNSSLQKIHHGMDDLIGGGHSILEGLRAQRVTLKGTQKKILDIAN 170
NP_062624.2 Gosr2	M.musculus	100 QRDELLSRTFTTNDS---DTTIPM-DESLQFNSSLHNIHHGMDDLIGGGHSILEGLRAQRLTLKGTQKKILDIAN 170
NP_113873.1 Gosr2	R.norvegicus	100 QRDELLSRTFTTNDS---DTTIPM-DESLQFNSSLQNIHHGMDDLIGGGHSILEGLRAQRLTLKGTQKKILDIAN 170
NP_001074333.2 GOSR2	G.gallus	100 QREELLARTFTTNDS---DTTIPI-DETLQFNESLQNAHRGMDDLIGSGTNILQGLRDQRVTLKGTQKKILDVAN 170
NP_955982.1 gosr2	D.rerio	100 EREELLSRSFTTNDA---DTSIPI-DETLQFNSSLQNAHRGMDDLLGSGSSILNGLRDQRSTLKGTHKKMLDVAN 170
NP_647960.1 membrin	D.melanogaster	100 EREQLLNHRFTANSAQPEETRLQL-DYELQHHTQLGNAHRGVDDMIASGSGILESLISQRMTLGGAHKRIQAIGS 173
NP_509586.1 memb-1	C.elegans	101 ERDELLRTRYRPN-----DTALSIGDHELLLNDRLQSSHTHLDDLISQGSAVLENLKSQHLNLRGVGRKMHEIGQ 170
NP_001107537.1 gosr2	X.tropicalis	100 EREELLTRSYTTNDS---ETTIHM-DETLQFNSSIRNAHQGIDDLLGSGSTILDGLRDQRKTLKGTHKKILDVAN 170
Wildtype protein and variants in H. sapiens as well as illustration of evolutionary conservation of residues with wildtype sequences in P. troglodytes, M. mulatta, C. lupus, B. taurus, G. gallus, D. rerio, D. melanogaster, C. elegans, and X. tropicalis.
